# Supplementary material for: Stage-Related Neurotoxicity of BPA in the Development of Zebrafish Embryos
Source: Toxics. 2023 Feb 14;11(2):177. doi: 10.3390/toxics11020177 (PMC9963847; doi:10.3390/toxics11020177)
Supplement: Supplementary file 1 [file toxics-11-00177-s001.zip]

Archive with 1 entries (1 files):
- toxics-2164641-supplementary.pdf
